# Supplementary material for: Rationale and Design of the “PRECISION-CT” Study—A Prospective Evaluation of Coronary CTA Integration for Strategy Improvement and Optimization of PCI in Chronic Coronary Syndrome
Source: Diagnostics (Basel). 2026 Feb 27;16(5):715. doi: 10.3390/diagnostics16050715 (PMC12984380; doi:10.3390/diagnostics16050715)
Supplement: Supplementary file 1 [file diagnostics-16-00715-s001.zip]

Archive with 1 entries (1 files):
- Example Case.pptx
